# Supplementary material for: Push button replication: Is impact evaluation evidence for international development verifiable?
Source: PLoS One. 2018 Dec 21;13(12):e0209416. doi: 10.1371/journal.pone.0209416 (PMC6303036; doi:10.1371/journal.pone.0209416)
Supplement: S1 File — (XLSX) [file pone.0209416.s001.xlsx]

## Sheet: Master
id	Journal	Public replication file	Access (1 Y 2 N)	Incomplete (1 Y 2 N)	Results	Claimed proprietary data
2	AIDS and Behavior	No	2	2	4
3	AIDS and Behavior	No	2	2	4	1
5	AIDS and Behavior	No	1	1	1
6	AIDS and Behavior	No	2	2	4
7	AIDS and Behavior	No	2	2	4
8	AIDS and Behavior	No	2	2	4
9	American Economic Journal	Yes	1	2	1
10	American Economic Journal	Yes	1	2	1
11	American Economic Journal	Yes	1	2	1
12	American Economic Journal	Yes	1	2	1
13	American Economic Journal	No	1	2	5	1
14	American Economic Journal	No	1	2	5	1
15	American Economic Journal	Yes	1	2	1
16	American Economic Journal	Yes	1	2	1
17	BMJ	No	1	1	2
18	BMJ	No	2	2	4
19	BMJ	No	1	1	1
20	BMJ	No	1	2	1
21	BMJ	No	1	2	1
23	BMJ	No	2	2	4
24	BMJ	No	2	2	4
25	BMJ	No	1	2	1
27	Economic Development and Cultural Change	No	1	1	1
28	Economic Development and Cultural Change	No	1	1	2
29	Economic Development and Cultural Change	No	1	2	2
30	Economic Development and Cultural Change	Yes	1	2	1
31	Journal of Development Economics	Yes	1	1	1
32	Journal of Development Economics	No	2	2	4
33	Journal of Development Economics	Yes	1	2	1
34	Journal of Development Economics	Yes	1	1	1
35	Journal of Development Economics	No	1	2	1
36	Journal of Development Economics	No	1	2	1
37	Journal of Development Economics	Yes	1	2	1
38	Journal of Development Economics	No	1	2	5	1
39	Journal of Development Economics	No	1	1	2
40	Journal of Development Economics	No	1	2	1
41	Journal of Development Economics	No	2	2	4
42	Journal of Development Economics	No	2	2	4
43	Journal of Development Economics	No	1	1	1
44	Journal of Development Economics	No	2	2	4
45	Journal of Development Economics	No	1	2	1
46	Journal of Development Economics	No	1	2	1
47	Journal of Development Economics	No	2	2	4
48	Journal of Development Economics	No	1	2	1
49	Journal of Development Economics	No	2	2	4
50	Journal of Development Economics	No	1	2	1
51	Journal of Development Effectiveness	No	2	2	4
52	Journal of Development Effectiveness	No	2	2	4
53	Journal of Development Effectiveness	No	1	2	2
54	Journal of Development Effectiveness	No	2	2	4
55	Plos One	No	2	2	4
56	Plos One	No	2	2	4
57	Plos One	No	1	2	2
58	PLos One	No	2	2	4
59	Plos One	No	2	2	4
60	Plos One	Yes	1	2	1
61	Plos One	No	2	2	4
62	Plos One	No	2	2	4
63	Plos One	No	2	2	4
64	Plos One	No	1	2	1
65	Plos One	No	1	2	1
66	Plos One	No	2	2	4	1
67	Plos One	Yes	1	2	1
68	Plos One	No	2	2	4
70	Plos One	No	2	2	4
71	Plos One	Yes	1	1	1
75	Plos One	No	2	2	4
76	Plos One	No	2	2	4
77	Plos One	No	1	1	1
78	Plos One	No	2	2	4
79	Plos One	No	2	2	4
80	Plos One	No	1	2	1
81	Plos One	No	2	2	4
82	Plos One	No	2	2	4
83	Plos One	No	1	2	2
84	Plos One	No	2	2	4
85	Plos One	No	2	2	4
86	Plos One	No	2	2	4	1
87	Plos One	No	2	2	4
88	Plos One	No	2	2	4
89	Plos One	No	2	2	4
90	Plos One	No	1	2	1
91	Plos One	No	2	2	4
92	Plos One	No	2	2	4
94	The Lancet	No	2	2	4
96	The Lancet	No	2	2	4	1
97	The Lancet	No	2	2	4
98	Tropical Medicine and International Health	No	2	2	4	1
100	Tropical Medicine and International Health	No	2	2	4
101	Tropical Medicine and International Health	No	2	2	4
103	World Development	No	2	2	4
104	World Development	No	2	2	4
105	World Development	No	2	2	4
106	World Development	No	1	2	1
107	World Development	No	2	2	4
108	World Development	No	2	2	4
109	World Development	No	1	1	3
110	World Development	No	1	1	1
111	World Development	No	2	2	4
112	World Development	No	1	1	2
113	World Development	No	1	2	1
114	World Development	No	1	2	2
115	World Development	No	2	2	4
116	World Development	No	2	2	4	1
117	World Development	No	2	2	4
118	World Development	No	1	1	1
119	World Development	No	2	2	4
121	World Development	No	2	2	4
122	World Development	No	2	2	4

## Sheet: Fig 1 & 2 data
id	Incomplete (1 Y 2 N)	Results including incomplete	Results excluding incomplete	count
2	2	4	4	1
3	2	4	4	1		KEY:
5	1	6	1	1		1 = comparable
6	2	4	4	1		2 = minor difference
7	2	4	4	1		3= major differences
8	2	4	4	1		4 = no access
9	2	1	1	1		5= proprietary data
10	2	1	1	1		6 = incomplete
11	2	1	1	1
12	2	1	1	1
13	2	5	5	1
14	2	5	5	1
15	2	1	1	1
16	2	1	1	1
17	1	6	2	1
18	2	4	4	1
19	1	6	1	1
20	2	1	1	1
21	2	1	1	1
23	2	4	4	1
24	2	4	4	1
25	2	1	1	1
27	1	6	1	1
28	1	6	2	1
29	2	2	2	1
30	2	1	1	1
31	1	6	1	1
32	2	4	4	1
33	2	1	1	1
34	1	6	1	1
35	2	1	1	1
36	2	1	1	1
37	2	1	1	1
38	2	5	5	1
39	1	6	2	1
40	2	1	1	1
41	2	4	4	1
42	2	4	4	1
43	1	6	1	1
44	2	4	4	1
45	2	1	1	1
46	2	1	1	1
47	2	4	4	1
48	2	1	1	1
49	2	4	4	1
50	2	1	1	1
51	2	4	4	1
52	2	4	4	1
53	2	2	2	1
54	2	4	4	1
55	2	4	4	1
56	2	4	4	1
57	2	2	2	1
58	2	4	4	1
59	2	4	4	1
60	2	1	1	1
61	2	4	4	1
62	2	4	4	1
63	2	4	4	1
64	2	1	1	1
65	2	1	1	1
66	2	4	4	1
67	2	1	1	1
68	2	4	4	1
70	2	4	4	1
71	1	6	1	1
75	2	4	4	1
76	2	4	4	1
77	1	6	1	1
78	2	4	4	1
79	2	4	4	1
80	2	1	1	1
81	2	4	4	1
82	2	4	4	1
83	2	2	2	1
84	2	4	4	1
85	2	4	4	1
86	2	4	4	1
87	2	4	4	1
88	2	4	4	1
89	2	4	4	1
90	2	1	1	1
91	2	4	4	1
92	2	4	4	1
94	2	4	4	1
96	2	4	4	1
97	2	4	4	1
98	2	4	4	1
100	2	4	4	1
101	2	4	4	1
103	2	4	4	1
104	2	4	4	1
105	2	4	4	1
106	2	1	1	1
107	2	4	4	1
108	2	4	4	1
109	1	6	3	1
110	1	6	1	1
111	2	4	4	1
112	1	6	2	1
113	2	1	1	1
114	2	2	2	1
115	2	4	4	1
116	2	4	4	1
117	2	4	4	1
118	1	6	1	1
119	2	4	4	1
121	2	4	4	1
122	2	4	4	1

## Sheet: Fig 1 & 2 figures
Sum of count	Column Labels
Row Labels	2	3	5	6	7	8	9	10	11	12	13	14	15	16	17	18	19	20	21	23	24	25	27	28	29	30	31	32	33	34	35	36	37	38	39	40	41	42	43	44	45	46	47	48	49	50	51	52	53
1							1	1	1	1			1	1				1	1			1				1			1		1	1	1			1					1	1		1		1
2																									1																								1
4	1	1		1	1	1										1				1	1							1									1	1		1			1		1		1	1
5											1	1																						1
6			1												1		1						1	1			1			1					1				1
Grand Total	1	1	1	1	1	1	1	1	1	1	1	1	1	1	1	1	1	1	1	1	1	1	1	1	1	1	1	1	1	1	1	1	1	1	1	1	1	1	1	1	1	1	1	1	1	1	1	1	1
	Studies
Status	2	3	5	6	7	8	9	10	11	12	13	14	15	16	17	18	19	20	21	23	24	25	27	28	29	30	31	32	33	34	35	36	37	38	39	40	41	42	43	44	45	46	47	48	49	50	51	52	53
Comparable							1	1	1	1			1	1				1	1			1				1			1		1	1	1			1					1	1		1		1
Minor differences																									1																								1
No access	1	1		1	1	1										1				1	1							1									1	1		1			1		1		1	1
Proprietary data											1	1																						1
Incomplete			1												1		1						1	1			1			1					1				1
Grand Total	1	1	1	1	1	1	1	1	1	1	1	1	1	1	1	1	1	1	1	1	1	1	1	1	1	1	1	1	1	1	1	1	1	1	1	1	1	1	1	1	1	1	1	1	1	1	1	1	1
[truncated: 61 more columns]

## Sheet: Rep file access
id	Journal	Access (1 Y 2 N)	count
2	AIDS and Behavior	2	1
3	AIDS and Behavior	2	1
5	AIDS and Behavior	1	1
6	AIDS and Behavior	2	1
7	AIDS and Behavior	2	1
8	AIDS and Behavior	2	1
9	American Economic Journal	1	1
10	American Economic Journal	1	1
11	American Economic Journal	1	1
12	American Economic Journal	1	1
13	American Economic Journal	1	1
14	American Economic Journal	1	1
15	American Economic Journal	1	1
16	American Economic Journal	1	1
17	BMJ	1	1
18	BMJ	2	1
19	BMJ	1	1
20	BMJ	1	1
21	BMJ	1	1
23	BMJ	2	1
24	BMJ	2	1
25	BMJ	1	1
27	Economic Development and Cultural Change	1	1
28	Economic Development and Cultural Change	1	1
29	Economic Development and Cultural Change	1	1
30	Economic Development and Cultural Change	1	1
31	Journal of Development Economics	1	1
32	Journal of Development Economics	2	1
33	Journal of Development Economics	1	1
34	Journal of Development Economics	1	1
35	Journal of Development Economics	1	1
36	Journal of Development Economics	1	1
37	Journal of Development Economics	1	1
38	Journal of Development Economics	1	1
39	Journal of Development Economics	1	1
40	Journal of Development Economics	1	1
41	Journal of Development Economics	2	1
42	Journal of Development Economics	2	1
43	Journal of Development Economics	1	1
44	Journal of Development Economics	2	1
45	Journal of Development Economics	1	1
46	Journal of Development Economics	1	1
47	Journal of Development Economics	2	1
48	Journal of Development Economics	1	1
49	Journal of Development Economics	2	1
50	Journal of Development Economics	1	1
51	Journal of Development Effectiveness	2	1
52	Journal of Development Effectiveness	2	1
53	Journal of Development Effectiveness	1	1
54	Journal of Development Effectiveness	2	1
55	Plos One	2	1
56	Plos One	2	1
57	Plos One	1	1
58	PLos One	2	1
59	Plos One	2	1
60	Plos One	1	1
61	Plos One	2	1
62	Plos One	2	1
63	Plos One	2	1
64	Plos One	1	1
65	Plos One	1	1
66	Plos One	2	1
67	Plos One	1	1
68	Plos One	2	1
70	Plos One	2	1
71	Plos One	1	1
75	Plos One	2	1
76	Plos One	2	1
77	Plos One	1	1
78	Plos One	2	1
79	Plos One	2	1
80	Plos One	1	1
81	Plos One	2	1
82	Plos One	2	1
83	Plos One	1	1
84	Plos One	2	1
85	Plos One	2	1
86	Plos One	2	1
87	Plos One	2	1
88	Plos One	2	1
89	Plos One	2	1
90	Plos One	1	1
91	Plos One	2	1
92	Plos One	2	1
94	The Lancet	2	1
96	The Lancet	2	1
97	The Lancet	2	1
98	Tropical Medicine and International Health	2	1
100	Tropical Medicine and International Health	2	1
101	Tropical Medicine and International Health	2	1
103	World Development	2	1
104	World Development	2	1
105	World Development	2	1
106	World Development	1	1
107	World Development	2	1
108	World Development	2	1
109	World Development	1	1
110	World Development	1	1
111	World Development	2	1
112	World Development	1	1
113	World Development	1	1
114	World Development	1	1
115	World Development	2	1
116	World Development	2	1
117	World Development	2	1
118	World Development	1	1
119	World Development	2	1
121	World Development	2	1
122	World Development	2	1

## Sheet: Rep file access figure
Sum of count	Column Labels
Row Labels	1	2	Grand Total
AIDS and Behavior	1	5	6
American Economic Journal	8		8
BMJ	5	3	8
Economic Development and Cultural Change	4		4
Journal of Development Economics	14	6	20
Journal of Development Effectiveness	1	3	4
Plos One	10	24	34
The Lancet		3	3
Tropical Medicine and International Health		3	3
World Development	7	12	19
Grand Total	50	59	109

## Sheet: Funder data
id	Journal	Common funder identifier
2	AIDS and Behavior	National Institutes of Health
3	AIDS and Behavior	Funder code 120
5	AIDS and Behavior	National Institutes of Health
6	AIDS and Behavior	National Institutes of Health
6	AIDS and Behavior	National Institutes of Health
7	AIDS and Behavior	National Institutes of Health
7	AIDS and Behavior	National Institutes of Health
8	AIDS and Behavior	No funder listed
9	American Economic Journal	Funder code 071
10	American Economic Journal	Funder code 001
10	American Economic Journal	Funder code 118
11	American Economic Journal	Funder code 094
12	American Economic Journal	Funder code 050
12	American Economic Journal	World Bank
13	American Economic Journal	Bill & Melinda Gates Foundation
13	American Economic Journal	National Institutes of Health
13	American Economic Journal	Funder code 071
13	American Economic Journal	Funder code 072
14	American Economic Journal	Funder code 011
14	American Economic Journal	Funder code 065
14	American Economic Journal	Funder code 089
14	American Economic Journal	Funder code 093
14	American Economic Journal	Funder code 124
15	American Economic Journal	Funder code 021
15	American Economic Journal	Funder code 040
15	American Economic Journal	National Institutes of Health
15	American Economic Journal	Funder code 073
15	American Economic Journal	Funder code 080
15	American Economic Journal	World Bank
16	American Economic Journal	Funder code 025
16	American Economic Journal	Funder code 058
17	BMJ	Funder code 026
17	BMJ	Funder code 053
17	BMJ	Funder code 056
17	BMJ	World Bank
18	BMJ	Bill & Melinda Gates Foundation
19	BMJ	Funder code 013
19	BMJ	Funder code 017
19	BMJ	Funder code 033
19	BMJ	Funder code 060
19	BMJ	Funder code 075
20	BMJ	Funder code 082
20	BMJ	Funder code 112
20	BMJ	Funder code 120
20	BMJ	Funder code 125
21	BMJ	Funder code 018
21	BMJ	Funder code 054
21	BMJ	Funder code 107
23	BMJ	Funder code 067
24	BMJ	Funder code 035
25	BMJ	World Bank
27	Economic Development and Cultural Change	Funder code 023
27	Economic Development and Cultural Change	Funder code 055
27	Economic Development and Cultural Change	Funder code 120
27	Economic Development and Cultural Change	World Bank
28	Economic Development and Cultural Change	Funder code 038
28	Economic Development and Cultural Change	Funder code 043
28	Economic Development and Cultural Change	Funder code 109
29	Economic Development and Cultural Change	No funder listed
30	Economic Development and Cultural Change	Funder code 128
31	Journal of Development Economics	Funder code 023
31	Journal of Development Economics	Funder code 039
31	Journal of Development Economics	Funder code 059
31	Journal of Development Economics	Funder code 097
31	Journal of Development Economics	World Bank
32	Journal of Development Economics	Funder code 115
33	Journal of Development Economics	Funder code 085
34	Journal of Development Economics	Funder code 071
35	Journal of Development Economics	Funder code 025
35	Journal of Development Economics	World Bank
36	Journal of Development Economics	Funder code 019
36	Journal of Development Economics	Funder code 108
37	Journal of Development Economics	World Bank
38	Journal of Development Economics	No funder listed
39	Journal of Development Economics	Bill & Melinda Gates Foundation
39	Journal of Development Economics	Funder code 071
39	Journal of Development Economics	World Bank
41	Journal of Development Economics	No funder listed
42	Journal of Development Economics	World Bank
42	Journal of Development Economics	Funder code 126
43	Journal of Development Economics	No funder listed
44	Journal of Development Economics	Funder code 092
44	Journal of Development Economics	World Bank
45	Journal of Development Economics	Funder code 078
45	Journal of Development Economics	Funder code 099
45	Journal of Development Economics	Funder code 101
46	Journal of Development Economics	World Bank
47	Journal of Development Economics	Bill & Melinda Gates Foundation
48	Journal of Development Economics	Funder code 081
49	Journal of Development Economics	No funder listed
50	Journal of Development Economics	Funder code 003
51	Journal of Development Effectiveness	No funder listed
52	Journal of Development Effectiveness	No funder listed
53	Journal of Development Effectiveness	Funder code 105
53	Journal of Development Effectiveness	Funder code 119
54	Journal of Development Effectiveness	Funder code 005
54	Journal of Development Effectiveness	Funder code 041
55	Plos One	Funder code 029
56	Plos One	Funder code 020
56	Plos One	Funder code 044
57	Plos One	Funder code 120
58	PLos One	World Bank
59	Plos One	National Institutes of Health
59	Plos One	Funder code 079
59	Plos One	Funder code 103
60	Plos One	Funder code 044
61	Plos One	Funder code 009
62	Plos One	Funder code 035
62	Plos One	Funder code 095
63	Plos One	No funder listed
64	Plos One	Funder code 008
64	Plos One	Funder code 123
65	Plos One	National Institutes of Health
65	Plos One	National Institutes of Health
65	Plos One	National Institutes of Health
66	Plos One	Funder code 051
66	Plos One	Funder code 127
67	Plos One	Funder code 001
67	Plos One	Funder code 052
68	Plos One	National Institutes of Health
70	Plos One	Bill & Melinda Gates Foundation
70	Plos One	Funder code 012
71	Plos One	National Institutes of Health
71	Plos One	National Institutes of Health
75	Plos One	Funder code 031
75	Plos One	National Institutes of Health
75	Plos One	Funder code 076
76	Plos One	Bill & Melinda Gates Foundation
77	Plos One	Funder code 024
78	Plos One	Funder code 042
79	Plos One	Funder code 006
79	Plos One	Funder code 007
79	Plos One	Funder code 010
79	Plos One	Funder code 062
80	Plos One	Funder code 016
81	Plos One	Funder code 022
81	Plos One	Funder code 086
82	Plos One	Funder code 066
82	Plos One	Funder code 068
82	Plos One	National Institutes of Health
82	Plos One	Funder code 098
82	Plos One	Funder code 116
83	Plos One	Funder code 001
83	Plos One	Funder code 061
84	Plos One	Bill & Melinda Gates Foundation
85	Plos One	Funder code 091
85	Plos One	Funder code 100
85	Plos One	Funder code 110
86	Plos One	Funder code 014
86	Plos One	Funder code 088
87	Plos One	Funder code 074
88	Plos One	No funder listed
89	Plos One	Funder code 069
90	Plos One	Funder code 002
90	Plos One	Bill & Melinda Gates Foundation
91	Plos One	Funder code 036
91	Plos One	Funder code 045
91	Plos One	Funder code 047
91	Plos One	Funder code 048
92	Plos One	Funder code 069
92	Plos One	Funder code 087
94	The Lancet	Funder code 123
96	The Lancet	Funder code 015
96	The Lancet	Funder code 034
96	The Lancet	Funder code 070
97	The Lancet	Funder code 112
98	Tropical Medicine and International Health	Bill & Melinda Gates Foundation
100	Tropical Medicine and International Health	Funder code 113
101	Tropical Medicine and International Health	Bill & Melinda Gates Foundation
103	World Development	Funder code 096
103	World Development	Funder code 121
104	World Development	Funder code 095
104	World Development	Funder code 099
105	World Development	Funder code 023
105	World Development	Funder code 032
105	World Development	Funder code 063
105	World Development	Funder code 084
105	World Development	Funder code 120
106	World Development	Funder code 111
107	World Development	Funder code 094
107	World Development	Funder code 102
107	World Development	Funder code 114
108	World Development	Funder code 025
109	World Development	No funder listed
110	World Development	Funder code 027
110	World Development	Funder code 028
110	World Development	Funder code 099
110	World Development	Funder code 122
111	World Development	No funder listed
112	World Development	Funder code 004
112	World Development	Funder code 077
112	World Development	Funder code 090
112	World Development	Funder code 117
113	World Development	Funder code 083
114	World Development	Funder code 046
114	World Development	Funder code 106
115	World Development	Funder code 037
115	World Development	Funder code 094
116	World Development	Funder code 030
117	World Development	No funder listed
118	World Development	Funder code 049
118	World Development	Funder code 053
118	World Development	Funder code 064
118	World Development	Funder code 099
118	World Development	Funder code 104
119	World Development	Funder code 055
119	World Development	Funder code 057
121	World Development	No funder listed
122	World Development	No funder listed

## Sheet: Funder figure
Sum of Count	Column Labels
Row Labels	1	2	(blank)	Grand Total		Funder	Yes	No	(blank)	Grand Total
Bill & Melinda Gates Foundation	3	7		10		National Institutes of Health	8	9		17
Funder code 001	3			3		No funder listed	4	11		15
Funder code 002	1			1		World Bank	10	3		13
Funder code 003	1			1		Bill & Melinda Gates Foundation	3	7		10
Funder code 004	1			1		Funder code 120	3	2		5
Funder code 005		1		1		Funder code 099	3	1		4
Funder code 006		1		1		Funder code 071	4			4
Funder code 007		1		1		Funder code 094	1	2		3
Funder code 008	1			1		Funder code 025	2	1		3
Funder code 009		1		1		Funder code 023	2	1		3
Funder code 010		1		1		Funder code 001	3			3
Funder code 011	1			1		Funder code 123	1	1		2
Funder code 012		1		1		Funder code 112	1	1		2
Funder code 013	1			1		Funder code 095		2		2
Funder code 014		1		1		Funder code 069		2		2
Funder code 015		1		1		Funder code 055	1	1		2
Funder code 016	1			1		Funder code 053	2			2
Funder code 017	1			1		Funder code 044	1	1		2
Funder code 018	1			1		Funder code 035		2		2
Funder code 019	1			1		Funder code 128	1			1
Funder code 020		1		1		Funder code 127		1		1
Funder code 021	1			1		Funder code 126		1		1
Funder code 022		1		1		Funder code 125	1			1
Funder code 023	2	1		3		Funder code 124	1			1
Funder code 024	1			1		Funder code 122	1			1
Funder code 025	2	1		3		Funder code 121		1		1
Funder code 026	1			1		Funder code 119	1			1
Funder code 027	1			1		Funder code 118	1			1
Funder code 028	1			1		Funder code 117	1			1
Funder code 029		1		1		Funder code 116		1		1
Funder code 030		1		1		Funder code 115		1		1
Funder code 031		1		1		Funder code 114		1		1
Funder code 032		1		1		Funder code 113		1		1
Funder code 033	1			1		Funder code 111	1			1
Funder code 034		1		1		Funder code 110		1		1
Funder code 035		2		2		Funder code 109	1			1
Funder code 036		1		1		Funder code 108	1			1
Funder code 037		1		1		Funder code 107	1			1
Funder code 038	1			1		Funder code 106	1			1
Funder code 039	1			1		Funder code 105	1			1
Funder code 040	1			1		Funder code 104	1			1
Funder code 041		1		1		Funder code 103		1		1
Funder code 042		1		1		Funder code 102		1		1
Funder code 043	1			1		Funder code 101	1			1
Funder code 044	1	1		2		Funder code 100		1		1
Funder code 045		1		1		Funder code 098		1		1
Funder code 046	1			1		Funder code 097	1			1
Funder code 047		1		1		Funder code 096		1		1
Funder code 048		1		1		Funder code 093	1			1
Funder code 049	1			1		Funder code 092		1		1
Funder code 050	1			1		Funder code 091		1		1
Funder code 051		1		1		Funder code 090	1			1
Funder code 052	1			1		Funder code 089	1			1
Funder code 053	2			2		Funder code 088		1		1
Funder code 054	1			1		Funder code 087		1		1
Funder code 055	1	1		2		Funder code 086		1		1
Funder code 056	1			1		Funder code 085	1			1
Funder code 057		1		1		Funder code 084		1		1
Funder code 058	1			1		Funder code 083	1			1
Funder code 059	1			1		Funder code 082	1			1
Funder code 060	1			1		Funder code 081	1			1
Funder code 061	1			1		Funder code 080	1			1
Funder code 062		1		1		Funder code 079		1		1
Funder code 063		1		1		Funder code 078	1			1
Funder code 064	1			1		Funder code 077	1			1
Funder code 065	1			1		Funder code 076		1		1
Funder code 066		1		1		Funder code 075	1			1
Funder code 067		1		1		Funder code 074		1		1
Funder code 068		1		1		Funder code 073	1			1
Funder code 069		2		2		Funder code 072	1			1
Funder code 070		1		1		Funder code 070		1		1
Funder code 071	4			4		Funder code 068		1		1
Funder code 072	1			1		Funder code 067		1		1
Funder code 073	1			1		Funder code 066		1		1
Funder code 074		1		1		Funder code 065	1			1
Funder code 075	1			1		Funder code 064	1			1
Funder code 076		1		1		Funder code 063		1		1
Funder code 077	1			1		Funder code 062		1		1
Funder code 078	1			1		Funder code 061	1			1
Funder code 079		1		1		Funder code 060	1			1
Funder code 080	1			1		Funder code 059	1			1
Funder code 081	1			1		Funder code 058	1			1
Funder code 082	1			1		Funder code 057		1		1
Funder code 083	1			1		Funder code 056	1			1
Funder code 084		1		1		Funder code 054	1			1
Funder code 085	1			1		Funder code 052	1			1
Funder code 086		1		1		Funder code 051		1		1
Funder code 087		1		1		Funder code 050	1			1
Funder code 088		1		1		Funder code 049	1			1
Funder code 089	1			1		Funder code 048		1		1
Funder code 090	1			1		Funder code 047		1		1
Funder code 091		1		1		Funder code 046	1			1
Funder code 092		1		1		Funder code 045		1		1
Funder code 093	1			1		Funder code 043	1			1
Funder code 094	1	2		3		Funder code 042		1		1
Funder code 095		2		2		Funder code 041		1		1
Funder code 096		1		1		Funder code 040	1			1
Funder code 097	1			1		Funder code 039	1			1
Funder code 098		1		1		Funder code 038	1			1
Funder code 099	3	1		4		Funder code 037		1		1
Funder code 100		1		1		Funder code 036		1		1
Funder code 101	1			1		Funder code 034		1		1
Funder code 102		1		1		Funder code 033	1			1
Funder code 103		1		1		Funder code 032		1		1
Funder code 104	1			1		Funder code 031		1		1
Funder code 105	1			1		Funder code 030		1		1
Funder code 106	1			1		Funder code 029		1		1
Funder code 107	1			1		Funder code 028	1			1
Funder code 108	1			1		Funder code 027	1			1
Funder code 109	1			1		Funder code 026	1			1
Funder code 110		1		1		Funder code 024	1			1
Funder code 111	1			1		Funder code 022		1		1
Funder code 112	1	1		2		Funder code 021	1			1
Funder code 113		1		1		Funder code 020		1		1
Funder code 114		1		1		Funder code 019	1			1
Funder code 115		1		1		Funder code 018	1			1
Funder code 116		1		1		Funder code 017	1			1
Funder code 117	1			1		Funder code 016	1			1
Funder code 118	1			1		Funder code 015		1		1
Funder code 119	1			1		Funder code 014		1		1
Funder code 120	3	2		5		Funder code 013	1			1
Funder code 121		1		1		Funder code 012		1		1
Funder code 122	1			1		Funder code 011	1			1
Funder code 123	1	1		2		Funder code 010		1		1
Funder code 124	1			1		Funder code 009		1		1
Funder code 125	1			1		Funder code 008	1			1
Funder code 126		1		1		Funder code 007		1		1
Funder code 127		1		1		Funder code 006		1		1
Funder code 128	1			1		Funder code 005		1		1
National Institutes of Health	8	9		17		Funder code 004	1			1
No funder listed	4	11		15		Funder code 003	1			1
World Bank	10	3		13		Funder code 002	1			1
(blank)
Grand Total	110	99		209		Grand Total	110	99		209
